# Supplementary material for: Nature-Derived Ferulic Acid Hybrids with Enhanced Antifungal and Antivirulence Activity Against Candida albicans
Source: Int J Mol Sci. 2026 Mar 21;27(6):2859. doi: 10.3390/ijms27062859 (PMC13026692; doi:10.3390/ijms27062859)
Supplement: Supplementary file 1 [file ijms-27-02859-s001.zip]

Archive with 1 entries (1 files):
- ijms-4187002-supplementary.pdf
